# Supplementary material for: Lenalidomide Promotes Thrombosis Formation, but Does Not Affect Platelet Activation in Multiple Myeloma
Source: Int J Mol Sci. 2023 Sep 14;24(18):14097. doi: 10.3390/ijms241814097 (PMC10532040; doi:10.3390/ijms241814097)
Supplement: Supplementary file 1 [file ijms-24-14097-s001.zip]

Archive with 1 entries (1 files):
- ijms-2588754-supplementary.pdf
